# Supplementary material for: Individuals that are consistent in risk-taking benefit during collective foraging
Source: Sci Rep. 2016 Sep 27;6:33991. doi: 10.1038/srep33991 (PMC5037426; doi:10.1038/srep33991)
Supplement: Supplementary Table S1 [file srep33991-s2.xls]

## Sheet: Results_By_Fish
Date	Day	Testing period	Trial	Group.size	Fish Identity	Standard body length	Latency to leave refuge (s)	Out alone when first left refuge (non-initiators in group size 2 only)	Latency to reach arm from first leaving refuge (s)	To arm without returning to refuge (on first trip, group size 2 only)	Time outside refuge alone (on first trip, group size 2 only) (s)	Out alone when arm reached (group size 2 only)	Bloodworms eaten (group sizes 2 and 4 only)
26.4.13	1	1st	1	2	6	39	477	1	880	0	26	1	0
26.4.13	1	1st	1	2	11	37	382		1459	0	41	1	4
26.4.13	1	1st	2	1	1	39	429		432
26.4.13	1	1st	3	1	9	41	318		672
26.4.13	1	1st	4	1	10	37	82		89
26.4.13	1	1st	5	2	5	42	143		148	1		1	2
26.4.13	1	1st	5	2	3	36	148	0	152	1		0	2
26.4.13	1	1st	6	4	7	37	121		126				4
26.4.13	1	1st	6	4	8	40	122		125				0
26.4.13	1	1st	6	4	4	42	123		125				2
26.4.13	1	1st	6	4	12	41	121		125				2
26.4.13	1	1st	7	1	2	40	11		18
27.4.13	2	1st	8	1	6	39	180		207
27.4.13	2	1st	9	4	1	39	42		44				4
27.4.13	2	1st	9	4	9	41	50						0
27.4.13	2	1st	9	4	10	37	47						0
27.4.13	2	1st	9	4	2	40	40		45				3
27.4.13	2	1st	10	2	7	37	148	0	151	1		0	2
27.4.13	2	1st	10	2	8	40	79		152	0	24	0	2
27.4.13	2	1st	11	1	11	37	130		227
27.4.13	2	1st	12	2	4	42	165	1	169	1		0	4
27.4.13	2	1st	12	2	12	41	71		73	1		1	0
27.4.13	2	1st	13	1	5	42	32		34
27.4.13	2	1st	14	1	3	36	92		102
28.4.13	3	1st	15	2	1	39	41		47	1		1	4
28.4.13	3	1st	15	2	9	41							0
28.4.13	3	1st	16	1	7	37	31		33
28.4.13	3	1st	17	1	8	40	144		592
28.4.13	3	1st	18	1	4	42	641		647
28.4.13	3	1st	19	4	6	39	18		23				2
28.4.13	3	1st	19	4	11	37							0
28.4.13	3	1st	19	4	5	42	18		19				4
28.4.13	3	1st	19	4	3	36	38		44				2
28.4.13	3	1st	20	1	12	41	773		780
28.4.13	3	1st	21	2	10	37	42	0	46	1		0	3
28.4.13	3	1st	21	2	2	40	27		45	1		0	1
30.4.13	4	2nd	22	2	3	36	48		54	1		1	4
30.4.13	4	2nd	22	2	8	40							0
30.4.13	4	2nd	23	1	5	42	34		36
30.4.13	4	2nd	24	2	7	37	103		106	1		1	2
30.4.13	4	2nd	24	2	10	37							0
30.4.13	4	2nd	25	1	1	39	97		103
30.4.13	4	2nd	26	1	6	39	5		169
30.4.13	4	2nd	27	4	11	37	55		436				0
30.4.13	4	2nd	27	4	12	41	92		433				3
30.4.13	4	2nd	27	4	2	40	21		296				5
30.4.13	4	2nd	27	4	9	41	115						0
30.4.13	4	2nd	28	1	4	42	84		704
1.5.13	5	2nd	29	1	3	36	25		34
1.5.13	5	2nd	30	1	8	40	162		457
1.5.13	5	2nd	31	2	11	37	69		382	0	5	0	0
1.5.13	5	2nd	31	2	12	41	370	1	378	1		0	4
1.5.13	5	2nd	32	1	7	37	10		16
1.5.13	5	2nd	33	4	5	42	20		23				0
1.5.13	5	2nd	33	4	1	39	60		64				6
1.5.13	5	2nd	33	4	6	39	59		65				2
1.5.13	5	2nd	33	4	4	42							0
1.5.13	5	2nd	34	1	10	37	40		49
1.5.13	5	2nd	35	2	2	40	15		126	0	12	0	3
1.5.13	5	2nd	35	2	9	41	254	0		0	4		0
2.5.13	6	2nd	36	1	11	37	90		543
2.5.13	6	2nd	37	1	12	41	162		649
2.5.13	6	2nd	38	4	3	36	31		33				0
2.5.13	6	2nd	38	4	8	40							0
2.5.13	6	2nd	38	4	7	37	11		13				8
2.5.13	6	2nd	38	4	10	37	16		36				0
2.5.13	6	2nd	39	2	5	42	13		66	0	7	1	4
2.5.13	6	2nd	39	2	1	39							0
2.5.13	6	2nd	40	1	2	40	32		78
2.5.13	6	2nd	41	2	6	39	10		64	0	8	0	1
2.5.13	6	2nd	41	2	4	42	60	0	67	1		0	3
2.5.13	6	2nd	42	1	9	41	626
13.5.13	1	1st	43	1	14	41	136		146
13.5.13	1	1st	44	1	19	42	54		75
13.5.13	1	1st	45	4	18	41							0
13.5.13	1	1st	45	4	22	40	121		144				6
13.5.13	1	1st	45	4	24	45	117		138				2
13.5.13	1	1st	45	4	20	37							0
13.5.13	1	1st	46	2	13	35	104			0	15		0
13.5.13	1	1st	46	2	21	41	110	0	670	0	13	1	2
13.5.13	1	1st	47	1	16	39	639		664
13.5.13	1	1st	48	2	17	43	216		314	0	9	0	3
13.5.13	1	1st	48	2	15	43	305	0	313	1		0	0
13.5.13	1	1st	49	1	23	36	133		332
14.5.13	2	1st	50	1	13	35	295		760
14.5.13	2	1st	51	1	21	41	410		1332
14.5.13	2	1st	52	2	18	41	218	0	223	1		0	3
14.5.13	2	1st	52	2	22	40	214		225	1		0	1
14.5.13	2	1st	53	2	24	45	59		70	1		1	4
14.5.13	2	1st	53	2	20	37							0
14.5.13	2	1st	54	1	17	43	217		455
14.5.13	2	1st	55	1	15	43	82		116
14.5.13	2	1st	56	4	14	41	113		116				0
14.5.13	2	1st	56	4	19	42	109		113				0
14.5.13	2	1st	56	4	16	39	95		114				4
14.5.13	2	1st	56	4	23	36	14		114				4
15.5.13	3	1st	57	4	13	35	161		371				4
15.5.13	3	1st	57	4	21	41	167		384				0
15.5.13	3	1st	57	4	17	43	176		370				4
15.5.13	3	1st	57	4	15	43	317		365				0
15.5.13	3	1st	58	1	18	41	368		370
15.5.13	3	1st	59	1	22	40	226		918
15.5.13	3	1st	60	1	24	45	46		50
15.5.13	3	1st	61	1	20	37	90		97
15.5.13	3	1st	62	2	14	41							0
15.5.13	3	1st	62	2	19	42	85		89	1		1	4
15.5.13	3	1st	63	2	16	39	193	0	195	1		0	0
15.5.13	3	1st	63	2	23	36	192		193	1		0	4
18.5.13	4	2nd	64	1	20	37	169		240
18.5.13	4	2nd	65	4	16	39							0
18.5.13	4	2nd	65	4	19	42							0
18.5.13	4	2nd	65	4	15	43							0
18.5.13	4	2nd	65	4	18	41	63		67				8
18.5.13	4	2nd	66	1	21	41	586		975
18.5.13	4	2nd	67	1	13	35	132		142
18.5.13	4	2nd	68	2	14	41	71		434	0	16	0	0
18.5.13	4	2nd	68	2	22	40	109	1	348	0	9	0	4
18.5.13	4	2nd	69	1	23	36	48		51
18.5.13	4	2nd	70	2	17	43	26	0					0
18.5.13	4	2nd	70	2	24	45	21		24	1		1	4
19.5.13	5	2nd	71	2	16	39	327		329	1		1	4
19.5.13	5	2nd	71	2	19	42							0
19.5.13	5	2nd	72	2	15	43							0
19.5.13	5	2nd	72	2	18	41	182		185	1		1	4
19.5.13	5	2nd	73	1	14	41	42		706
19.5.13	5	2nd	74	1	22	40	47		321
19.5.13	5	2nd	75	1	17	43	51		58
19.5.13	5	2nd	76	4	20	37							0
19.5.13	5	2nd	76	4	21	41							0
19.5.13	5	2nd	76	4	13	35							0
19.5.13	5	2nd	76	4	23	36	21		23				8
19.5.13	5	2nd	77	1	24	45	28		32
20.5.13	6	2nd	78	4	14	41	17						0
20.5.13	6	2nd	78	4	22	40	41						0
20.5.13	6	2nd	78	4	17	43							0
20.5.13	6	2nd	78	4	24	45	12		14				8
20.5.13	6	2nd	79	2	20	37	73	0	80	1		0	4
20.5.13	6	2nd	79	2	21	41	68		150	0	26	0	0
20.5.13	6	2nd	80	1	16	39	630		634
20.5.13	6	2nd	81	2	13	35							0
20.5.13	6	2nd	81	2	23	36	10		12	1		1	4
20.5.13	6	2nd	82	1	19	42	97		3489
20.5.13	6	2nd	83	1	15	43	114		516
20.5.13	6	2nd	84	1	18	41	312		314
9.6.13	1	1st	85	1	35	37.5	179		354
9.6.13	1	1st	86	1	28	40	63		72
9.6.13	1	1st	87	2	25	44	44		87	0	1	0	4
9.6.13	1	1st	87	2	27	43	83	1	85	1		0	0
9.6.13	1	1st	88	1	30	38	400		455
9.6.13	1	1st	89	4	31	37	58		64				0
9.6.13	1	1st	89	4	36	44	56		62				3
9.6.13	1	1st	89	4	26	37	60		64				1
9.6.13	1	1st	89	4	29	40	22		26				4
9.6.13	1	1st	90	1	33	40	277		280
9.6.13	1	1st	91	2	32	43.5	120		131	1		0	3
9.6.13	1	1st	91	2	34	38.5	120	0	132	1		0	1
10.6.13	2	1st	92	2	31	37							0
10.6.13	2	1st	92	2	36	44	113		115	1		1	4
10.6.13	2	1st	93	4	35	37.5							0
10.6.13	2	1st	93	4	28	40	99		102				6
10.6.13	2	1st	93	4	30	38	59		103				2
10.6.13	2	1st	93	4	33	40							0
10.6.13	2	1st	94	1	25	44	59		63
10.6.13	2	1st	95	1	27	43	107		108
10.6.13	2	1st	96	1	32	43.5	12		15
10.6.13	2	1st	97	2	26	37	25	0	29	1		0	1
10.6.13	2	1st	97	2	29	40	22		25	1		1	3
10.6.13	2	1st	98	1	34	38.5	507		510
11.6.13	3	1st	99	1	31	37	45		53
11.6.13	3	1st	100	1	36	44	5		8
11.6.13	3	1st	101	2	35	37.5							0
11.6.13	3	1st	101	2	28	40	90		92	1		1	4
11.6.13	3	1st	102	1	26	37	25		31
11.6.13	3	1st	103	2	30	38	58		114	0	17	1	2
11.6.13	3	1st	103	2	33	40	201	0	205	1		0	2
11.6.13	3	1st	104	4	25	44	13		18				3
11.6.13	3	1st	104	4	27	43	16		19				4
11.6.13	3	1st	104	4	32	43.5	18		21				1
11.6.13	3	1st	104	4	34	38.5	22		25				0
11.6.13	3	1st	105	1	29	40	27		35
12.6.13	4	2nd	106	2	26	37	14		20	1		0	3
12.6.13	4	2nd	106	2	30	38	16	0	19	1		0	1
12.6.13	4	2nd	107	1	35	37.5	61		74
12.6.13	4	2nd	108	1	29	40	11		13
12.6.13	4	2nd	109	1	25	44	45		51
12.6.13	4	2nd	110	1	36	44	21		23
12.6.13	4	2nd	111	2	27	43	76		78	1		0	4
12.6.13	4	2nd	111	2	33	40	77	0	79	1		0	0
12.6.13	4	2nd	112	4	32	43.5	21						0
12.6.13	4	2nd	112	4	28	40	48		50				6
12.6.13	4	2nd	112	4	31	37	23						0
12.6.13	4	2nd	112	4	34	38.5	21		54				2
13.6.13	5	2nd	113	2	35	37.5	22	0					0
13.6.13	5	2nd	113	2	29	40	16		18	1		1	4
13.6.13	5	2nd	114	4	30	38							0
13.6.13	5	2nd	114	4	26	37	6						0
13.6.13	5	2nd	114	4	27	43	30		31				8
13.6.13	5	2nd	114	4	33	40							0
13.6.13	5	2nd	115	1	32	43.5	26		400
13.6.13	5	2nd	116	1	28	40	52		54
13.6.13	5	2nd	117	2	25	44	47		51	1		1	2
13.6.13	5	2nd	117	2	36	44	109	1	149	0	9	0	2
13.6.13	5	2nd	118	1	31	37	34		264
13.6.13	5	2nd	119	1	34	38.5	224		682
14.6.13	6	2nd	120	1	30	38	95		564
14.6.13	6	2nd	121	2	32	43.5	105	0	533	0	7	0	0
14.6.13	6	2nd	121	2	28	40	103		106	1		0	4
14.6.13	6	2nd	122	4	35	37.5	14						0
14.6.13	6	2nd	122	4	29	40	5		6				5
14.6.13	6	2nd	122	4	25	44	10		13				1
14.6.13	6	2nd	122	4	36	44	7		12				2
14.6.13	6	2nd	123	2	31	37	224	1	229	1		1	4
14.6.13	6	2nd	123	2	34	38.5	172			0	15		0
14.6.13	6	2nd	124	1	26	37	17		219
14.6.13	6	2nd	125	1	27	43	21		22
14.6.13	6	2nd	126	1	33	40	52		419
